# Supplementary material for: The CCR4-NOT Complex Is Implicated in the Viability of Aneuploid Yeasts
Source: PLoS Genet. 2012 Jun 21;8(6):e1002776. doi: 10.1371/journal.pgen.1002776 (PMC3380822; doi:10.1371/journal.pgen.1002776)
Supplement: Table S2 — Microarray analysis of gene expression in the CCR4-NOT mutants. Genes whose expression changed by at least 1.5-fold in the CCR4-NOT mutants (not3, not2, and caf4). In the two columns next to the fold-change column in each mutant section, a: gene expression was increased at least 1.5-fold in the indicated mutant; b: gene expression decreased at least 1.5-fold; c: gene expression was changed but in the opposite direction. *Genes underexpressed in not3 and/or not2 mapped within a region near the left terminus of chromosome 2; **mapped near the right terminus (see text for details). (XLSX) [file pgen.1002776.s005.xlsx]

## Sheet: TableS2.txt
not3					not2					caf4
Systematic/Gene Name	Description	Fold change	not2	caf4	Systematic/Gene Name	Description	Fold change	not3	caf4	Systematic/Gene Name	Description	Fold change	not3	not2
omt3	non-coding RNA (predicted)	9.71622			SPCC4G3.16	CMP deaminase family/ methyltransferase bifunctional enzyme involved in riboflavin biosynthesis and tRNA pseudouridine biosynthesis (predicted)	5.73988			SPAC1F8.02c	sequence orphan	8.11217	a
SPAC1F8.02c	sequence orphan	4.43635		a	thi9	thiamine transporter Thi9	2.76128			str3	siderophore-iron transporter Str3	3.38503	a
frp1	ferric-chelate reductase Frp1	4.4064		a	urg1	GTP cyclohydrolase II (predicted)	2.57495	c	a	frp1	ferric-chelate reductase Frp1	2.4892	a
ght5	hexose transporter Ght5	3.68017	a		atf31	transcription factor Atf31	2.43654			fio1	iron transport multicopper oxidase Fio1	2.39158
SPAC23H3.15c	sequence orphan	3.08273		a	mug130	sequence orphan	2.23304			SPAC13F5.07c	zf PARP type zinc finger protein	2.21929
str3	siderophore-iron transporter Str3	2.7644		a	urg2	uracil phosphoribosyltransferase (predicted)	2.1755	c	a	fip1	iron permease Fip1	2.18107	a
srx1	sulfiredoxin	2.60798			SPBP8B7.18c	TENA/THI family protein	1.95911			urg1	GTP cyclohydrolase II (predicted)	1.82605	c	a
hsp9	heat shock protein Hsp9	2.58869			SPNCRNA.570	non-coding RNA (predicted)	1.88854	a		urg2	uracil phosphoribosyltransferase (predicted)	1.70197	c	a
SPACUNK4.17	NAD binding dehydrogenase family protein	2.58312			SPCC794.03	amino acid permease (predicted)	1.81516			SPAC23H3.15c	sequence orphan	1.69345	a
fip1	iron permease Fip1	2.37335		a	SPNCRNA.571	antisense RNA (predicted)	1.73539	a		SPBC23G7.10c	NADH-dependent flavin oxidoreductase (predicted)	1.66993	a
zym1	metallothionein Zym1	2.34305			SPAC1039.02	phosphoprotein phosphatase (predicted)	1.73026			mug14	adducin	1.64656	c	c
SPBC21C3.19	SBDS family protein Rtc3 (predicted)	2.24795			SPBPB7E8.01	sequence orphan	1.70345	a		SPAC139.05	succinate-semialdehyde dehydrogenase (predicted)	1.56085	a
SPBC19C7.04c	conserved fungal protein	2.23787			ght5	hexose transporter Ght5	1.7024	a		SPAC4H3.08	3-hydroxyacyl-CoA dehydrogenase (predicted)	1.54916
rds1	conserved fungal protein	2.17679			bsu1	high-affinity import carrier for pyridoxine, pyridoxal, and pyridoxamine Bsu1	1.66178			SPAC26F1.11	dubious	1.50653
SPBC23G7.10c	NADH-dependent flavin oxidoreductase (predicted)	2.16695		a	ght3	hexose transporter Ght3	1.64076	a		SPCC1259.13	Chk1 protein kinase	-1.6102
SPBC36.02c	spermidine family transporter (predicted)	2.02633			SPAC22E12.03c	ThiJ domain protein	1.56402			SPNCRNA.256	non-coding RNA (predicted)	-1.64239
SPAC139.05	succinate-semialdehyde dehydrogenase (predicted)	1.96158		a	urg3	DUF1688 family protein	1.55182			vht1	vitamin H transporter Vth1	-1.8724		b
SPNCRNA.570	non-coding RNA (predicted)	1.93733	a		SPAC3A11.10c	dipeptidyl peptidase (predicted)	1.5457	a
ght3	hexose transporter Ght3	1.87294	a		isp7	2-OG-Fe(II) oxygenase superfamily protein	1.52932
ecl1	extender of the chronological lifespan protein Ecl1	1.86174			SPAC1399.04c	uracil phosphoribosyltransferase (predicted)	1.51263
mfm1	M-factor precursor Mfm1	1.85997			isp6	vacuolar serine protease Isp6	1.50635	a
SPCC338.18	sequence orphan	1.85864			SPAC521.03	short chain dehydrogenase (predicted)	1.50101
SPBC215.11c	aldo/keto reductase, unknown biological role	1.8496			SPBC1683.04*	glycosyl hydrolase family 3	-1.51438	b
frp2	ferric-chelate reductase (predicted), frp2	1.84868			SPNCRNA.560	antisense RNA (predicted)	-1.55701
SPCC737.04	S. pombe specific UPF0300 family protein 6	1.83085			med13	mediator complex subunit Srb9	-1.56402
SPAC637.03	conserved fungal protein	1.80049			dea2*	adenine deaminase Dea2	-1.5742	b
SPAPB24D3.07c	sequence orphan	1.79506	c		ups1	uroporphyrinogen-III synthase Ups1	-1.57758
fsv1	SNARE Fsv1	1.78347			nrf1	GTPase regulator Nrf1	-1.58516
mfm3	M-factor precursor Mfm3	1.74705			gdh2	NAD-dependent glutamate dehydrogenase Gdh2 (predicted)	-1.5973
SPAC26H5.09c	gfo/idh/mocA family oxidoreductase (predicted)	1.74176			SPAP14E8.05c	UPF0136 family protein	-1.60467	b
SPCC663.08c	short chain dehydrogenase	1.73669			SPAPB24D3.07c	sequence orphan	-1.61552	c
mug182	YjeF family pyridoxamine-phosphate oxidase (predicted)	1.71001			SPAC977.13c	hydrolase, pseudogene	-1.65162
SPAC1B3.04c	mitochondrial GTPase involved in translation Guf1 (predicted)	1.70957			SPNCRNA.411	non-coding RNA (predicted)	-1.6681	b
SPAC2E1P3.05c	fungal cellulose binding domain protein	1.70907			SPNCRNA.322	non-coding RNA (predicted)	-1.67718
SPAC19G12.09	NADH/NADPH dependent indole-3-acetaldehyde reductase AKR3C2	1.70399			gal1**	galactokinase Gal1	-1.68615	b
SPBPB7E8.01	sequence orphan	1.7022	a		SPBPB2B2.05**	peptidase family C26 protein	-1.70139	b
SPNCRNA.571	antisense RNA (predicted)	1.69723	a		mbx2	MADS-box transcription factor Pvg4 (predicted)	-1.712	b
SPAC3A12.08	conserved fungal protein	1.67601			SPAC1B3.10c	SEL1 repeat protein, unknown biological role	-1.72359
SPAC27D7.11c	But2 family protein	1.6641			abp2	ARS binding protein Abp2	-1.72934	b
gst2	glutathione S-transferase Gst2	1.63056			SPCC576.19c	dubious	-1.77455
SPAC22F8.05	alpha,alpha-trehalose-phosphate synthase (predicted)	1.62664			SPBPB21E7.09*	L-asparaginase (predicted)	-1.82132	b
ish1	LEA domain protein	1.62626			SPAC56F8.15	dubious	-1.84738
SPAC9E9.05	sequence orphan	1.62261			cnp3	CENP-C	-1.85516	b
SPAC2E1P3.01	dehydrogenase (predicted)	1.61195			SPNCRNA.293*	non-coding RNA (predicted)	-1.8751	b
SPCPB16A4.07	sequence orphan	1.59952			tos3	antisense RNA (predicted)	-1.87702
SPNCRNA.475	non-coding RNA (predicted)	1.58569			SPAPB15E9.02c	dubious	-1.90583	b
lsd90	Lsd90 protein	1.58204			SPAC3G6.05	Mvp17/PMP22 family protein 1	-1.90924
rec25	meiotic recombination protein Rec25	1.58115			SPBC359.04c*	cell surface glycoprotein (predicted), DIPSY family	-1.94013	b
isu1	mitochondrial iron-sulfur cluster assembly scaffold protein Isu1	1.57588			vht1	vitamin H transporter Vth1	-1.99782		b
cwf15	complexed with Cdc5 protein Cwf15	1.5708			SPBC947.04	cell surface glycoprotein (predicted), DIPSY family	-2.0704	b
meu7	alpha-amylase homolog Aah4	1.57006			SPAC186.03	L-asparaginase (predicted)	-2.13768	b
SPBPJ4664.02	cell surface glycoprotein (predicted)	1.56158			gal10**	UDP-glucose 4-epimerase/aldose 1-epimerase Gal10	-2.15899
SPBC337.02c	cell surface glycoprotein (predicted), DUF1773 family protein 6	1.5578			alr2*	alanine racemase Alr2 (predicted)	-2.17046	b
SPAC29B12.13	S-(hydroxymethyl)glutathione synthase activity (predicted)	1.54979			mug14*	adducin	-2.23785	b	c
pbi2	proteinase B inhibitor Pbi2 (predicted)	1.54419			SPBPB21E7.04c*	human COMT ortholog 2	-2.47762
SPAC3A11.10c	dipeptidyl peptidase (predicted)	1.54203	a		pho1**	acid phosphatase Pho1	-2.51501
SPNCRNA.389	non-coding RNA (predicted)	1.54018			hsp16	heat shock protein Hsp16	-3.16377
SPNCRNA.106	non-coding RNA (predicted)	1.52612			SPBPB10D8.01*	cysteine transporter (predicted)	-3.26636	b
ini1	RING finger-like protein Ini1	1.52218			SPBPB10D8.02c*	arylsulfatase (predicted)	-3.6046	b
SPCC18B5.02c	cinnamoyl-CoA reductase pseudogene	1.51894			SPBPB10D8.03*	pseudo transporter	-4.32805
mei2	RNA-binding protein involved in meiosis Mei2	1.51709			aes1*	enhancer of RNA-mediated gene silencing	-5.01689	b
isp6	vacuolar serine protease Isp6	1.50195	a
mug143	sequence orphan	1.50131
SPBC8E4.03**	agmatinase 2 (predicted)	-1.50002
SPCC1884.01	sequence orphan	-1.50541
SPCC1682.09c	mitochondrial guanine nucleotide transporter	-1.50724
SPAC5H10.09c	3-methyl-2-oxobutanoatehydroxymethyltransferase(predicted)	-1.50797
lys1	aminoadipate-semialdehyde dehydrogenase	-1.51767
erg31	C-5 sterol desaturase Erg31	-1.51878
mal1*	maltase alpha-glucosidase Mal1	-1.52105
ctr4	copper transporter complex subunit Ctr4	-1.52237
SPCPB16A4.05c	urease accessory protein UREG (predicted)	-1.52342
gln1	glutamate-ammonia ligase Gln1	-1.52487
prl35	non-coding RNA, poly(A)-bearing (predicted)	-1.5277
SPBC359.01*	amino acid permease (predicted)	-1.52818
SPAC9.07c	GTPase Rbg1 (predicted)	-1.52829
SPNCRNA.539	non-coding RNA (predicted)	-1.56017
nrs1	cytoplasmic asparagine-tRNA ligase Nrs1 (predicted)	-1.56254
SPAC9G1.05	actin cortical patch component Aip1 (predicted)	-1.56429
SPCC1827.03c	acetyl-CoA ligase (predicted)	-1.56607
mug124	sequence orphan	-1.58234
SPAC922.07c	aldehyde dehydrogenase (predicted)	-1.58682
SPNCRNA.74	antisense RNA (predicted)	-1.58756
SPBC1773.12	transcription factor (predicted)	-1.58814
gal1**	galactokinase Gal1 (predicted)	-1.59029	b
SPBC1683.06c*	uridine ribohydrolase (predicted)	-1.5914
tos1	antisense RNA (predicted)	-1.59645
leu2	3-isopropylmalate dehydratase Leu2 (predicted)	-1.60717
SPAP14E8.05c	UPF0136 family protein	-1.61907	b
tos2	antisense RNA (predicted)	-1.62409
hcs1	3-hydroxy-3-methylglutaryl-CoA synthase	-1.63235
sdh2	succinate dehydrogenase (ubiquinone) iron-sulfur protein subunit (predicted)	-1.64097
pgt1	glutathione transporter Pgt1	-1.64492
msa1	RNA-binding protein Msa1	-1.66943
SPNCRNA.249	non-coding RNA (predicted)	-1.67666
SPBC1683.02*	adenine/adenosine deaminase family (predicted)	-1.68388
sdh1	succinate dehydrogenase Sdh1 (predicted)	-1.71496
isp5	amino acid permease Isp5	-1.72168
pof9	F-box protein Pof9	-1.73899
glt1	glutamate synthase Glt1 (predicted)	-1.74363
dea2*	adenine deaminase Dea2	-1.7641	b
SPNCRNA.298*	non-coding RNA (predicted)	-1.77021
cnp3	CENP-C	-1.78717	b
SPNCRNA.411	non-coding RNA (predicted)	-1.79352	b
pcl1*	ferrous iron transporter Pcl1	-1.7944
cao2**	copper amine oxidase-like protein Cao2	-1.90072
SPBC1683.03c*	membrane transporter	-1.90601
SPAPB15E9.02c	dubious	-1.91224	b
zrt1	ZIP zinc transporter Zrt1	-1.91944
SPAC977.07c	cell surface glycoprotein (predicted)	-1.95513
SPNCRNA.93	non-coding RNA (predicted)	-1.95955
abp2	ARS binding protein Abp2	-1.98378	b
SPBC1289.15**	cell surface glycoprotein (predicted)	-2.0094
urg1	GTP cyclohydrolase II (predicted)	-2.01399	c	c
urg2	uracil phosphoribosyltransferase (predicted)	-2.02039	c	c
spo6	Spo4-Spo6 kinase complex regulatory subunit Spo6	-2.0319
SPBC1773.13	aromatic aminotransferase (predicted)	-2.04121
mug180**	esterase/lipase (predicted)	-2.05008
SPAC869.05c	sulfate transporter (predicted)	-2.09887
fta5	cell surface glycoprotein	-2.12034
SPBC8E4.04**	aldo/keto reductase involved in pentose catabolism (predicted)	-2.19721
SPBC947.04	cell surface glycoprotein (predicted), DIPSY family	-2.22345	b
SPBPB2B2.05**	peptidase family C26 protein	-2.2975	b
SPAC212.02	sequence orphan	-2.30502
SPBPB21E7.08*	pseudogene	-2.39821
SPBC8E4.05c**	fumarate lyase superfamily	-2.43835
mbx2	MADS-box transcription factor Pvg4 (predicted)	-2.5455	b
SPCC622.05	dubious	-2.60379
alr2*	alanine racemase Alr2 (predicted)	-2.78693	b
SPBC1683.04*	glycosyl hydrolase family 3 (predicted)	-2.83345	b
SPNCRNA.373	non-coding RNA, centromeric (predicted)	-2.96054
SPAC186.03	L-asparaginase (predicted)	-3.09922	b
SPBPB2B2.06c**	phosphoprotein phosphatase (predicted)	-3.21384
SPBPB21E7.09*	L-asparaginase (predicted)	-3.39756	b
mug14*	adducin	-3.67441	b	c
aes1*	enhancer of RNA-mediated gene silencing	-5.10236	b
SPNCRNA.293*	non-coding RNA (predicted)	-5.13203	b
SPBPB2B2.01**	amino acid permease (predicted)	-7.60936
SPBPB10D8.02c*	arylsulfatase (predicted)	-8.50667	b
SPBC359.04c*	cell surface glycoprotein (predicted), DIPSY family	-10.3485	b
SPBPB10D8.01*	cysteine transporter (predicted)	-10.6375	b
