# Supplementary material for: The CCR4-NOT Complex Is Implicated in the Viability of Aneuploid Yeasts
Source: PLoS Genet. 2012 Jun 21;8(6):e1002776. doi: 10.1371/journal.pgen.1002776 (PMC3380822; doi:10.1371/journal.pgen.1002776)
Supplement: Table S3 — S. cerevisiae disomes and control haploid strains used in the present study. (XLSX) [file pgen.1002776.s006.xlsx]

## Sheet: Sheet1
Strain number	Genotype	Notes
A23504	MATa, ade2-1, leu2-3, ura3, trp1-1, his3-11,15, GAL, psi+, ade1::HIS3, lys2::KAN, intergenic region (181,900-182,000) between YFR016C and YFR017C::URA3	WT URA+
JS752	MATa, matade2-1, leu2-3, ura3, trp1-1, his3-11,15, GAL, psi+, ade1::HIS3, lys2::KAN, btt1::LEU2	WT btt1::LEU2
JS754	MATa, ade2-1, leu2-3, ura3, trp1-1, his3-11,15, GAL, psi+, ade1::HIS3, lys2::KAN, not3::LEU2	WT not3::LEU2
JS756	MATa, ade2-1, leu2-3, ura3, trp1-1, his3-11,15, GAL, psi+, ade1::HIS3, lys2::KAN, caf4::URA3	WT caf4::URA3
A23505	MATa, ade2-1, leu2-3, ura3, trp1-1, his3-11,15, can1-100, GAL, psi+, ade1::HIS3 ade1::KAN, intergenic region (181,900-182,000) between YFR016C and YFR017C::URA3	Disome 1 URA+. Confirmed by CGH.
JS764	MATa, ade2-1, leu2-3, ura3, trp1-1, his3-11,15, can1-100, GAL, psi+, ade1::HIS3 ade1::KAN btt1::LEU2	Disome 1 btt1::LEU2. Confirmed by CGH
JS766	MATa, ade2-1, leu2-3, ura3, trp1-1, his3-11,15, can1-100, GAL, psi+, ade1::HIS3 ade1::KAN not3::LEU2	Disome 1 not3::LEU2. Confirmed by CGH.
JS768	MATa, ade2-1, leu2-3, ura3, trp1-1, his3-11,15, can1-100, GAL, psi+, ade1::HIS3 ade1::KAN caf4::URA3	Disome 1 caf4::URA3. Confirmed by CGH.
A23506	MATa, ade2-1, leu2-3, ura3, trp1-1, his3-11,15, can1-100, GAL, psi+, lys2::HIS3 lys2::KAN, intergenic region (181,900-182,000) between YFR016C and YFR017C::URA3	Disome 2 URA+. Confirmed by CGH.
JS758	MATa, ade2-1, leu2-3, ura3, trp1-1, his3-11,15, can1-100, GAL, psi+, lys2::HIS3 lys2::KAN btt1::LEU2	Disome 2 btt1::LEU2 Confirmed by CGH
JS760	MATa, ade2-1, leu2-3, ura3, trp1-1, his3-11,15, can1-100, GAL, psi+, lys2::HIS3 lys2::KAN not3::LEU2	Disome 2 not3::LEU2. Confirmed by CGH.
JS762	MATa, ade2-1, leu2-3, ura3, trp1-1, his3-11,15, can1-100, GAL, psi+, lys2::HIS3 lys2::KAN caf4::URA3	Disome 2 caf4::URA3. Confirmed by CGH.
A23514	MATa, ade2-1, leu2-3, ura3, trp1-1, his3-11,15, can1-100, GAL, psi+, intergenic region (309,200-309,300) between YMR017W and YMR018W::HIS3, intergenic region (309,200-309,300) between YMR017W and YMR018W::KAN, intergenic region (181,900-182,000) between YFR016C and YFR017C::URA3	Disome 13 URA+. Confirmed by CGH.
JS770	MATa, ade2-1, leu2-3, ura3, trp1-1, his3-11,15, can1-100, GAL, psi+, intergenic region (309,200-309,300) between YMR017W and YMR018W::HIS3, intergenic region (309,200-309,300) between YMR017W and YMR018W::KAN, btt1::LEU2	Disome 13 btt1::LEU2. Confirmed by CGH
JS772	MATa, ade2-1, leu2-3, ura3, trp1-1, his3-11,15, can1-100, GAL, psi+, intergenic region (309,200-309,300) between YMR017W and YMR018W::HIS3, intergenic region (309,200-309,300) between YMR017W and YMR018W::KAN, not3::LEU2	Disome 13 not3::LEU2. Confirmed by CGH.
JS774	MATa, ade2-1, leu2-3, ura3, trp1-1, his3-11,15, can1-100, GAL, psi+, intergenic region (309,200-309,300) between YMR017W and YMR018W::HIS3, intergenic region (309,200-309,300) between YMR017W and YMR018W::KAN, caf4::URA3	Disome 13 caf4::URA3. Confirmed by CGH.
A23516	MATa, ade2-1, leu2-3, ura3, trp1-1, his3-11,15, can1-100, GAL, psi+, leu9::HIS3 leu9::KAN, intergenic region (181,900-182,000) between YFR016C and YFR017C::URA3	Disome 15 URA+. Confirmed by CGH.
JS776	MATa, ade2-1, leu2-3, ura3, trp1-1, his3-11,15, can1-100, GAL, psi+, leu9::HIS3 leu9::KAN btt1::LEU2	Disome 15 btt1::LEU2. Confirmed by CGH
JS782	MATa, ade2-1, leu2-3, ura3, trp1-1, his3-11,15, can1-100, GAL, psi+, leu9::HIS3 leu9::KAN not3::LEU2	Disome 15 not3::LEU2. Confirmed by CGH.
JS778	MATa, ade2-1, leu2-3, ura3, trp1-1, his3-11,15, can1-100, GAL, psi+, leu9::HIS3 leu9::KAN caf4::URA3	Disome 15 caf4::URA3. Confirmed by CGH.
JS289	MATa, ade2-1, leu2-3, ura3, trp1-1, his3-11,15, can1-100, GAL, psi+, trp1::HIS3 trp1::KAN hxt13::URA3	Disome 4 URA+. Confirmed by CGH.
JS780	MATa, ade2-1, leu2-3, ura3, trp1-1, his3-11,15, can1-100, GAL, psi+, trp1::HIS3 trp1::KAN not3::LEU2	Disome 4 not3::LEU2. Confirmed by CGH.
JS746	MATa, ade2-1, leu2-3, ura3, trp1-1, his3-11,15, GAL, psi+, btt1::LEU2	MATalpha btt1::LEU2
JS748	MATa, ade2-1, leu2-3, ura3, trp1-1, his3-11,15, GAL, psi+, not3::LEU2	MATalpha not3::LEU2
JS750	MATa, ade2-1, leu2-3, ura3, trp1-1, his3-11,15, GAL, psi+, caf4::URA3	MATalpha caf4::URA3
